# Supplementary material for: P53-regulated long non-coding RNA TUG1 affects cell proliferation in human non-small cell lung cancer, partly through epigenetically regulating HOXB7 expression
Source: Cell Death Dis. 2014 May 22;5(5):e1243–. doi: 10.1038/cddis.2014.201 (PMC4047917; doi:10.1038/cddis.2014.201)
Supplement: Supplementary Table S1 [file cddis2014201x4.xls]

## Sheet: Sheet1
Supplementary Table S1
GENE	Forward primer	Reverse primer
human qRT-PCR
TUG1	TAGCAGTTCCCCAATCCTTG	CACAAATTCCCATCATTCCC
HOXA1	TCCTGGAATACCCCATACTTAGCA	GCCGCCGCAACTGTTG
HOXA2	ACAGCGAAGGGAAATGTAAAAGC	GGGCCCCAGAGACGCTAA
HOXA3	TGCAAAAAGCGACCTACTACGA	CGTCGGCGCCCAAAG
HOXA4	TCCCCATCTGGACCATAATAGG	GCAACCAGCACAGACTCTTAACC
HOXA5	TCTCGTTGCCCTAATTCATCTTTT	CATTCAGGACAAAGAGATGAACAGAA
HOXA6	CCCTCTACCAGGCTGGCTATG	CAGGACCGAGTTGGACTGTTG
HOXA7	CAAAATGCCGAGCCGACTT	TAGCCGGACGCAAAGGG
HOXA9	CCGAGAGGCAGGTCAAGATC	AAATAAGCCCAAATGGCATCA
HOXA10	ACAAGAAATGTCAGCCAGAAAGG	GATGAGCGAGTCGACCAAAAA
HOXA11	ACAGGCTTTCGACCAGTTTTTC	CCTTCTCGGCGCTCTTGTC
HOXA13	AAATGTACTGCCCCAAAGAGCA	ATCCGAGGGATGGGAGACC
HOXB1	CTCCTCTCCGAGGACAAGGAA	CTGTCTTGGGTGGGTTTCTCTTAA
HOXB2	TCCTTGGCCGTCTACTGGAA	AGTGGATTAAACGCTAATTCAGTAATACC
HOXB3	CCTGGCCTGAGAGGTTGCT	TCCCGGGCGTGGAATT
HOXB4	CTCGACACCCGCTAACAAATG	TTCTGGCCCTCAGTGAATGG
HOXB5	CGAGGGGCAGACTCCGCAAA	GCAGAGTGCGTGGGCGATCT
HOXB6	CACTCCGGTCTACCCGTGGATGCA	CATATCTTGATCTGCCTCTCCGTCAG
HOXB7	CCTTTGAGCAGAACCTCTCC	GTCTTTCCGTGAGGCAGAG
HOXB8	AACTCACTGTTCTCCAAATACAAAACC	GACGGCCCGTGGTAGAACT
HOXB9	AGGCCGTGCTGTCTAATCAAA	CGAGCGTGCAGCCAGTT
HOXB13	CCACTGGCTGCTGGACTGTT	TATGACTGGGCCAGGTTCTTTG
HOXC4	CCCACCCCTATCGTGGTTAT	GGGCATTTCACATCGACACT
HOXC5	GCGCATAGAGATCGCCAACAACTT	TCTTCCACTTCATCCTGCGGTTCT
HOXC6	TCAAACGTGGACCTGAAAGTCA	GGGAAAAGGGCCTGTAGACAA
HOXC8	CGCACCACGTTCAAGACTTCT	TAAGCGAGCACGGGTTCTG
HOXC9	CCGGCAGCAAGCACAAAGA	CGGTGAGATTGAGAACCCG
HOXC10	CCTCGCAATGTAACTCCGAACT	ACCCCGCAATTGAAGTCACT
HOXC11	GTGAAGGGAAGTGTCTGATGCA	AATCCGAGCAGCAAGACATTG
HOXC12	TAATCTCCTGAATCCCGGGTTT	TGGGTAGGACAGCGAAGGC
HOXC13	AAGGTGGTCAGCAAATCGAAAG	TGGTACAAAGCGGAGACATAAATAGA
HOXD1	CGACCCCCATCCCTATCTAGAC	TGGAACTCGGAAGCCAACTAAA
HOXD3	CCATAAATCAGCCGCAAGGAT	GATGGGTCTCAGACTTACCTTTGG
HOXD4	TCACACCCTGTGTCTGTCG	CCCCACTTCTATAAGGTCGTCAG
HOXD8	GATAACTTACAGAGACAGCCGATTTTTAC	CCAATATTACCACTGGACGATTTACA
HOXD9	GAGGAGGAGAAGCAGCATTC	TTCTCCAGCTCAAGCGTCTG
HOXD10	ATAAGCGCAACAAACTCATTTCG	ATATCGAGGGACGGGAACCT
HOXD11	CGGGCTGCGCCTACTATGT	AGGACGACGGTTGGGAAAG
HOXD12	TGTGTGAGCGCAGTCTCTACAGA	CGGCCTCAGGTTGGAGAAG
HOXD13	CTGGGCTACGGCTACCACTTC	GCGATGACTTGAGCGCATT
GAPDH	AGCCACATCGCTCAGACAC	GCCCAATACGACCAAATCC
p21	GTCCACTGGGCCGAAGAG	TGCGTTCACAGGTGTTTCTG
U6	CTCGCTTCGGCAGCACA	AACGCTTCACGAATTTGCGT
To clone TUG1 promoter or make deletions or mutations
TUG1-p-full length-Kpn1-F	CGGGGTACCGAAATTTACCCACTTCTGTCAG
TUG1-p-deletion-Kpn1-F	CGGGGTACCCCGTGGCCGCCTCCCCACGA
TUG1-p-Xho1-R	CCGCTCGAGAGGTCACTCCGCCAACTGG
Mutations
F	CAGCCTCCCAGGCACTTCCAGTGCCTAGGTCCCGTGGCCGCCT
R	AGGCGGCCACGGGACCTAGGCACTGGAAGTGCCTGGGAGGCTG
To clone p21 promoter
p21-promoter-Kpn1-F	CGGGGTACCACGGAGTCTCACTCTGTC
p21-promoter-Xho1-R	CCGCTCGAGGGATGGATTGTTCATCTG
